# Supplementary material for: Efficient Hydrolysis of Earthworm Protein and the Lipid-Lowering Mechanism of Peptides in the Hydrolysate
Source: Foods. 2025 Jul 1;14(13):2338. doi: 10.3390/foods14132338 (PMC12249373; doi:10.3390/foods14132338)
Supplement: Supplementary file 1 [file foods-14-02338-s001.zip]

Archive with 1 entries (1 files):
- foods-3719225-supplementary.pdf
